# Supplementary material for: Artesunate Combined With Metformin Ameliorate on Diabetes-Induced Xerostomia by Mitigating Superior Salivatory Nucleus and Salivary Glands Injury in Type 2 Diabetic Rats via the PI3K/AKT Pathway
Source: Front Pharmacol. 2021 Dec 20;12:774674. doi: 10.3389/fphar.2021.774674 (PMC8722737; doi:10.3389/fphar.2021.774674)
Supplement: Supplementary file 5 [file Table1.XLSX]

## Sheet: fig2
Body weight	0w	1w	2w	3w	4w		Food intake（g）	Con	Dia	D-Art	D-Met	D-Com
Con	328.2	341.9	359.2	383.7	384.2			40.6	19.8	28.3	27.5	26.1
	329.8	324.1	367.9	380.9	399.1			28.5	23.2	24.5	26.2	22.3
	310.1	330.9	354.2	364.6	391.9			33.7	21.1	27.1	25.3	29.8
	309.1	341.7	348.7	360.5	396.5			34.8	24.5	25.8	28.7	23.4
	314.4	343.2	374	370.3	378.4			26.9	18.7	26.2	22.8	27.6
	332	346.1	371.7	380.3	384.7			35.5	22.3	23.4	19.3	30.7
	306.2	345.9	355.6	377.5	380.6			29.6	20.5	30.8	29.1	29.6
	313.1	330.2	370.5	379.5	383.6			27.4	19.2	19.7	24.9	21.9
Dia	325.9	333.5	329.3	311.8	297.4
	328.9	337.8	327.3	321.6	295.9		water intake（ml）	Con	Dia	D-Art	D-Met	D-Com
	340.7	332.9	327.7	326.7	286.3			20	112	78.5	70	67
	336.8	342.1	345.3	315.8	312.6			27	105	56.7	93	58
	345.6	338.3	336.5	314.5	299.4			23	95	61.5	89	70
	330.1	344.7	324.8	325.7	307.6			25	113	81.2	92	75
	332.9	340.5	329.9	308.4	308.9			26	78	90.5	65	82
	338	357.9	337.2	324.7	306.5			30	93	69.9	75	68
D-ART	341.4	351.5	343.7	316.3	352.9			20	86	78.2	75	70
	342.2	344.1	348.8	328	343.8			23	120	68.3	77	73
	319.9	348.6	328.8	337.4	327
	341.3	323.1	347.5	334.5	333		Urine output (mL)	Con	Dia	D-Art	D-Met	D-Com
	364.5	358	329.5	335	349.1			23	96	67	67	56
	341.2	351.5	330.6	330	345.9			34	69	46	78	67
	344.1	343.1	329.1	330.9	347.6			32	70	55	61	61
	336	332.6	329.5	317.3	316.2			31	74	64	73	59
D-Met	336.5	332.5	331.9	319.3	333.5			26	83	71	52	73
	346.6	334.5	340.4	315.1	343.9			27	82	73	66	46
	334.8	339.8	348.3	306	326.4			32	75	58	64	50
	329.1	351.6	336.5	325.9	330			45	68	53	52	56
	349.1	351.7	323.8	332.3	321.6
	333.4	351.4	347.1	327.3	334.1
	343.2	337.8	327.4	340.3	343.5
	330	353.2	338	321.6	345.2
D-Com	328.2	358.6	348.4	332.5	352.7
	362.4	344.1	340	350.4	374.3
	348.5	347.3	329.8	327.3	353.3
	346.9	361.9	334.5	343.9	352.7
	347.6	345.8	346	348.8	353.1
	349.3	335.2	326.1	341.3	352.7
	317.9	333.7	335.3	338.4	352.7
	349.4	362.8	356.2	348.2	330.4

## Sheet: FIG3
FBG		Con								Dia								D-Art								D-Met								D-Com
	0w	4.8	4.5	5.5	5.7	5.6	4.1	4.4	4.3	12.1	16.8	13.8	15.4	17.1	16.8	17.3	14.2	18.7	12.5	13.8	13.8	17.2	16.1	14.9	15.3	16.2	17.7	13.5	12.5	17.8	13.9	14.5	14.6	13.7	16.9	11.5	12.5	17.9	14	16.9	17.8
	1w	4.3	4.2	5.5	5.6	3.4	4.6	3.7	5.1	17.8	22.3	18.8	19.1	20.3	21.5	16.8	16.6	17.8	17.8	16.8	15.7	16.8	13.5	19.6	20.1	12.3	15.7	11.9	10.9	18.9	15.9	10.3	13.1	16.1	12.8	9.8	11.2	10.3	10.5	13.5	12.3
	2w	3.6	5.6	5.1	4.8	5.3	5.4	5.8	5.2	23.5	17.8	19.1	26.7	19.1	20.3	15.3	18.4	13.4	16.8	20.8	18.9	15.6	16.2	16.3	17.2	11.3	10.9	8.3	15.7	16.9	11.1	9.5	11.9	10.2	9.8	8.7	10.1	12.6	14.9	8.7	9.8
	3w	4.9	4.5	3.4	5.1	5.2	5.3	4.3	5.6	23.6	18.8	22.6	25.7	26.9	22.5	19.9	21.7	13.2	16.7	12.4	18.4	20.1	15.6	16.7	16.2	10.2	8.8	7.8	14.1	14.7	10.9	10.1	9.3	9.1	7.7	8.2	9.8	9.4	11.9	7.8	8.2
	4w	3.9	3.7	5.7	5.6	5.3	4.5	5.1	5	26.7	18.9	21.4	23.1	22.6	20.1	17.9	16.2	12.3	12.6	13.9	18.3	14.6	13.9	13.8	18.7	7.5	8	7.8	11.9	10.1	7.2	6.7	6.6	6.5	5.8	9.3	5.7	7.7	9.7	7.8	8.1
HOMA-IR	FBG	3.9	3.7	5.7	5.6	5.3	4.5	5.1	5	26.7	18.9	21.4	23.1	22.6	20.1	17.9	16.2	12.3	12.6	13.9	18.3	14.6	13.9	13.8	18.7	7.5	8	7.8	11.9	10.1	7.2	6.7	6.6	6.5	5.8	9.3	5.7	7.7	9.7	7.8	8.1
	INS	18.54	15.58	18.2	16.19	18.41	17.2	19.32	16.12	83.02	91.21	64.22	61.36	72.14	83.01	77.67	71.97	46.65	56.92	64.07	45.65	53.26	49.29	58.38	53.98	45.39	44.71	51.17	39.82	53.29	44.07	47.63	50.85	30.91	37.45	39.56	40.52	34.49	41.47	43.7	48.59
	HOMA-IR	3.2136	2.56204	4.61067	4.02951	4.33658	3.44	4.3792	3.58222	98.5171	76.6164	61.0804	62.9963	72.4606	74.1556	61.7908	51.8184	25.502	31.8752	39.581	37.1287	34.5598	30.4503	35.8064	44.8634	15.13	15.8969	17.7389	21.0604	23.9213	14.1024	14.1832	14.916	8.92956	9.65378	16.3515	10.2651	11.8032	17.8782	15.1493	17.4924
OGTT	0min	4.8	5.2	5.2	5.3	5.1	3.9	5.3	5.7	20.1	20	20.6	16.7	19.9	25.9	19.1	18.1	25.7	16	16.1	16	14.4	13.8	10.3	16	7.3	6.6	7.7	6.7	7.2	8.1	6.3	8.4	6.6	6.9	5.9	7.1	5.1	8.4	6.6	6.7
	30min	11	5.6	7.4	8.7	7.2	9.3	8.2	7.8	29.5	32.3	29.3	32.7	31.3	27.5	29.8	31.1	29.3	17.7	22.3	29.4	30	30	26.4	18.4	16.1	10.1	16.2	16.4	13.7	14.1	11.4	15	13.3	12.6	10.2	10.3	10.5	11.4	12.3	9.4
	60min	6.9	12.7	9	4.9	5.7	7.8	7.5	9.8	34.7	23.7	35.8	25	33.1	20	31.5	24	27.2	19.8	30.6	23.1	20.2	25.3	22.6	21.4	16.6	18.3	11.9	13.1	13.3	13.6	14.8	12.4	11.3	12.4	9.4	15.7	15.1	13.1	10.6	7
	90min	5.2	8.2	6.4	6	5.9	5.8	3.5	6.7	26.6	21.1	23.1	22.8	25.5	28.6	26.7	19.4	22.5	19.4	19.4	22.5	14.7	13.9	27.5	15.5	7.6	8.9	12.1	7.9	6.4	8.9	10.4	9.3	10.8	9.7	10.5	10.7	10.5	8.9	8.2	7.7
	120min	5.7	6.1	6.3	4.3	5.4	5.4	5.3	5.1	21.8	16.8	20.8	23	22.1	20.7	17.9	16.7	16.7	14	23.5	12.3	15.2	21.3	20.8	19.2	7.5	5.9	9.8	8.1	6.3	8.2	10.5	5.6	5.5	6.8	5.1	4.8	5.3	5.5	6.8	6
	AUC	14.175	16.075	14.275	12.2	12.025	13.775	12.25	14.85	55.875	47.75	54.45	50.175	55.45	49.7	53.25	45.95	50.1	35.95	46.05	44.575	39.85	43.375	46.025	36.45	23.85	21.775	24.475	22.4	20.075	22.375	22.5	21.85	20.725	20.775	17.8	21.325	20.65	20.175	18.9	15.225
			AUC=	(BG 0’+ BG 30’)×30/60／2 +[ (BG 30’+ BG 60’)×30/60]／2 + [(BG 60’+ BG 90’) ×30/60]／2 +[ (BG 90’+ BG 120’)×30/60]／2
	TG(mmol/L	Con	Dia	D-Art	D-Met	D-Com		TC(mmol/L)	Con	Dia	D-Art	D-Met	D-Com		HDL-C(mmol/L	Con	Dia	D-Art	D-Met	D-Com
	)	0.74	3.06	1.19	2.36	1.11			1.57	3.51	1.66	3.4	2.56		)	1.43	0.32	1.07	1.28	1.58
		0.4	1.32	0.93	1.99	0.45			1.51	5.99	2.05	2.79	2.4			3.1	0.68	1.9	1.68	1.85
		0.83	6.18	0.74	1.85	1.04			1.63	4.1	2.19	2.62	2.77			1.29	0.99	1.17	1.6	1.28
		0.27	3.76	1.14	1.13	0.8			2.39	5.61	2.7	2.11	2.57			2.39	0.42	1.7	1.26	1.23
		0.33	3.69	0.63	1.07	1.38			1.63	3.84	1.82	2.57	2.78			1.83	0.67	1.77	1.25	1.79
		0.62	3.09	0.57	1.32	1.09			2.44	3.72	1.66	3.34	2.69			1.74	0.82	1.34	1.7	2.4
		0.42	5.7	0.64	1.8	0.75			1.52	3.73	2.1	2.4	3.2			2.49	1.07	2.02	2.28	2.14
		0.44	2.98	0.89	2.32	0.67			1.55	4.4	1.82	2.67	2.13			2.66	0.31	2.56	2.15	1.61
	LDL-C(mmol/L	Con	Dia	D-Art	D-Met	D-Com		Mean Islets number	Con	Dia	D-Art	D-Met	D-Com		Mean Islets diameter（μm）	Con	Dia	D-Art	D-Met	D-Com
	)	0.61	3.49	0.44	0.58	0.45			19	5	9	11	16			187.07	73.27	128.6	98.12	181.44
		0.28	1.58	0.88	0.68	0.49			21	6	8	14	14			182.25	66.73	102.82	117.44	136.41
		0.35	2.02	0.69	0.91	0.58			17	5	10	18	17			194.6	87.24	88.16	130.53	145.61
		0.22	1.35	0.94	1.23	0.85			18	4	11	13	15			223.65	55.59	127	122.91	164.52
		0.22	1.51	0.4	0.99	0.92			20	6	6	12	18			204.35	96.59	112.24	103.64	139.65
		0.52	1.13	0.59	1.33	0.35
		0.3	1.48	0.78	0.89	0.57
		0.41	1.6	0.54	0.78	0.81

## Sheet: fig4
saliva flow rate (mg/g)	Con	Dia	D-Art	D-Met	D-Com		Mean number of GCTs /field	Con	Dia	D-Art	D-Met	D-Com
	4.04	2.31	3.71	2.44	4.12			35	6	26	12	38
	4.73	2.95	3.76	3.45	4.32			26	4	16	15	40
	3.93	2.44	4.07	3.82	4.04			40	10	23	14	34
	4.59	1.64	2.92	3.73	4.19			39	9	22	17	35
	4.43	2.04	3.66	2.67	4.02			38	7	21	19	45
	4.87	2.74	3.78	2.99	3.75
	4.41	2.84	3.12	3.63	4.78		Mean acini area（μm2）	Con	Dia	D-Art	D-Met	D-Com
	4.08	1.79	2.78	2.51	4.59			407.85	809.6	626.44	622.62	405.31
								436.88	632.03	664.46	460.39	418.66
SMGweight（g）	Con	Dia	D-Art	D-Met	D-Com			336.97	782.82	523.47	586.09	511.19
	0.63	0.32	0.38	0.37	0.49			514.75	790.94	619.73	638.94	468.37
	0.49	0.35	0.45	0.32	0.51			472.08	813.78	608.52	607.64	427.54
	0.57	0.47	0.48	0.39	0.57
	0.56	0.26	0.32	0.45	0.55		AQP5	Con	Dia	D-Art	D-Met	D-Com
	0.59	0.23	0.38	0.44	0.48			0.478	0.103	0.281	0.264	0.527
	0.53	0.36	0.51	0.38	0.61			0.547	0.113	0.313	0.291	0.638
	0.62	0.27	0.42	0.49	0.45			0.636	0.168	0.287	0.307	0.37
	0.54	0.26	0.47	0.41	0.54			0.419	0.106	0.272	0.278	0.422
								0.633	0.062	0.357	0.179	0.44

## Sheet: fig5
Neurons number/field	Con	Dia	D-Art	D-Met	D-Com		Nissl+ cells number/field	Con	Dia	D-Art	D-Met	D-Com		Mitochondria number/field	Con	Dia	D-Art	D-Met	D-Com
	18	3	13	10	19			25	6	10	11	23			724	295	444	464	707
	19	5	16	15	22			23	4	16	9	17			695	278	503	527	716
	20	4	9	13	18			28	5	9	10	18			731	332	389	422	612
	21	7	13	12	16			21	7	15	11	22			810	250	530	463	714
	25	6	12	12	17			26	6	13	12	18			702	373	526	386	708
	Con	axon diameter (d)	G-ratio		Dia				Art				Met				Com						0-1	1.0-2.0	2.0-3.0	3.0-4.0	4.0-5.0	＞5
1		0.248	0.69			0.351	0.55			0.458	0.56			0.265	0.51			0.264	0.63			con	47	38	10	5	0	0
2		0.267	0.64			0.433	0.63			0.467	0.73			0.288	0.67			0.305	0.61			dia	23	34	29	8	4	2
3		0.361	0.59			0.516	0.66			0.563	0.63			0.317	0.62			0.359	0.63			art	28	51	14	4	3	0
4		0.362	0.68			0.527	0.63			0.571	0.58			0.355	0.63			0.424	0.71			met	29	49	11	7	4	0
5		0.374	0.71			0.533	0.67			0.575	0.68			0.358	0.57			0.427	0.71			com	41	39	12	5	3	0
6		0.457	0.66			0.539	0.63			0.578	0.59			0.397	0.6			0.454	0.64
7		0.475	0.62			0.603	0.65			0.601	0.64			0.404	0.55			0.469	0.65
8		0.487	0.65			0.624	0.73			0.629	0.63			0.469	0.68			0.478	0.68
9		0.523	0.68			0.64	0.67			0.679	0.74			0.499	0.7			0.498	0.7
10		0.575	0.64			0.655	0.68			0.68	0.62			0.523	0.73			0.522	0.68
11		0.619	0.76			0.666	0.76			0.699	0.57			0.567	0.78			0.524	0.71
12		0.637	0.72			0.737	0.77			0.7	0.64			0.598	0.77			0.525	0.64
13		0.667	0.76			0.742	0.78			0.704	0.79			0.618	0.76			0.534	0.63
14		0.674	0.75			0.758	0.78			0.712	0.73			0.628	0.78			0.537	0.76
15		0.678	0.69			0.767	0.77			0.718	0.6			0.635	0.76			0.567	0.78
16		0.716	0.64			0.825	0.72			0.721	0.76			0.638	0.78			0.571	0.7
17		0.721	0.7			0.827	0.89			0.74	0.71			0.646	0.73			0.617	0.65
18		0.723	0.64			0.838	0.87			0.743	0.78			0.657	0.78			0.623	0.72
19		0.723	0.7			0.841	0.88			0.744	0.66			0.741	0.84			0.625	0.74
20		0.73	0.71			0.847	0.8			0.778	0.76			0.745	0.86			0.632	0.67
21		0.737	0.61			0.85	0.8			0.79	0.8			0.773	0.82			0.648	0.78
22		0.741	0.65			0.939	0.85			0.802	0.78			0.832	0.8			0.661	0.71
23		0.762	0.7			0.943	0.93			0.83	0.75			0.847	0.76			0.665	0.75
24		0.763	0.77			1.008	0.82			0.851	0.77			0.852	0.86			0.673	0.74
25		0.771	0.79			1.09	0.89			0.87	0.74			0.873	0.88			0.689	0.75
26		0.812	0.73			1.114	0.84			0.885	0.89			0.894	0.83			0.721	0.72
27		0.819	0.8			1.119	0.84			0.933	0.81			0.928	0.83			0.725	0.76
28		0.825	0.73			1.124	0.84			0.938	0.78			0.948	0.78			0.739	0.74
29		0.826	0.67			1.157	0.92			1.021	0.76			0.985	0.88			0.763	0.79
30		0.827	0.73			1.314	0.88			1.025	0.74			1.034	0.83			0.773	0.78
31		0.831	0.8			1.415	0.85			1.08	0.76			1.062	0.85			0.776	0.78
32		0.834	0.84			1.423	0.77			1.103	0.83			1.107	0.87			0.78	0.72
33		0.837	0.73			1.469	0.88			1.134	0.79			1.124	0.8			0.812	0.79
34		0.843	0.75			1.476	0.87			1.138	0.78			1.127	0.86			0.818	0.8
35		0.846	0.84			1.502	0.86			1.142	0.79			1.132	0.81			0.818	0.84
36		0.867	0.8			1.516	0.89			1.207	0.8			1.136	0.81			0.829	0.78
37		0.868	0.74			1.517	0.88			1.209	0.82			1.137	0.76			0.838	0.83
38		0.881	0.74			1.529	0.85			1.216	0.8			1.143	0.88			0.872	0.81
39		0.897	0.81			1.543	0.91			1.236	0.81			1.151	0.85			0.918	0.79
40		0.916	0.64			1.617	0.94			1.238	0.79			1.155	0.84			0.936	0.76
41		0.92	0.72			1.636	0.87			1.239	0.81			1.163	0.83			0.966	0.8
42		0.924	0.7			1.636	0.9			1.248	0.83			1.164	0.83			1.008	0.83
43		0.927	0.72			1.648	0.93			1.251	0.82			1.208	0.8			1.062	0.8
44		0.933	0.68			1.671	0.84			1.275	0.8			1.221	0.8			1.127	0.79
45		0.934	0.77			1.682	0.8			1.316	0.82			1.225	0.81			1.18	0.82
46		0.975	0.82			1.699	0.84			1.317	0.87			1.242	0.82			1.213	0.83
47		0.978	0.82			1.703	0.93			1.318	0.82			1.268	0.83			1.237	0.84
48		1.017	0.71			1.723	0.87			1.323	0.85			1.273	0.79			1.246	0.82
49		1.086	0.76			1.739	0.88			1.325	0.81			1.273	0.8			1.247	0.78
50		1.092	0.78			1.745	0.88			1.342	0.82			1.303	0.78			1.254	0.84
51		1.109	0.87			1.765	0.94			1.346	0.83			1.304	0.86			1.264	0.88
52		1.115	0.84			1.773	0.89			1.355	0.86			1.306	0.85			1.279	0.85
53		1.127	0.74			1.8	0.92			1.362	0.88			1.314	0.86			1.302	0.85
54		1.13	0.82			1.801	0.98			1.374	0.88			1.316	0.85			1.307	0.84
55		1.136	0.73			1.827	0.99			1.382	0.85			1.318	0.83			1.311	0.85
56		1.138	0.76			1.915	0.97			1.412	0.87			1.328	0.83			1.316	0.81
57		1.147	0.82			1.926	0.96			1.418	0.77			1.334	0.83			1.319	0.86
58		1.217	0.82			2.023	0.91			1.422	0.82			1.349	0.84			1.358	0.84
59		1.228	0.89			2.024	0.94			1.423	0.85			1.353	0.86			1.384	0.9
60		1.235	0.71			2.092	0.95			1.437	0.82			1.356	0.84			1.416	0.84
61		1.256	0.85			2.093	0.94			1.454	0.86			1.362	0.9			1.42	0.84
62		1.259	0.83			2.121	0.95			1.466	0.86			1.365	0.87			1.426	0.83
63		1.267	0.78			2.146	0.89			1.522	0.87			1.403	0.86			1.428	0.85
64		1.271	0.74			2.151	0.89			1.524	0.85			1.408	0.88			1.432	0.88
65		1.326	0.73			2.174	0.92			1.529	0.81			1.449	0.87			1.481	0.87
66		1.342	0.73			2.183	0.94			1.536	0.83			1.467	0.92			1.502	0.88
67		1.346	0.72			2.229	0.92			1.613	0.9			1.482	0.86			1.529	0.86
68		1.356	0.71			2.262	0.9			1.676	0.92			1.492	0.88			1.536	0.87
69		1.376	0.82			2.267	0.9			1.702	0.89			1.528	0.84			1.562	0.87
70		1.387	0.81			2.318	0.85			1.731	0.87			1.532	0.8			1.573	0.86
71		1.452	0.8			2.324	0.96			1.77	0.89			1.535	0.91			1.595	0.84
72		1.452	0.75			2.343	0.93			1.828	0.9			1.577	0.88			1.621	0.83
73		1.524	0.8			2.368	0.97			1.88	0.86			1.612	0.92			1.665	0.86
74		1.54	0.8			2.411	0.93			1.896	0.9			1.632	0.87			1.703	0.88
75		1.544	0.79			2.413	0.95			1.909	0.89			1.642	0.86			1.742	0.9
76		1.568	0.81			2.417	0.97			1.914	0.89			1.648	0.95			1.817	0.93
77		1.591	0.8			2.426	0.97			1.917	0.93			1.834	0.91			1.831	0.87
78		1.625	0.81			2.525	0.96			1.921	0.92			1.843	0.87			1.873	0.88
79		1.628	0.8			2.532	0.95			1.932	0.91			2.018	0.86			1.916	0.9
80		1.675	0.84			2.539	0.95			2.062	0.93			2.112	0.92			1.922	0.91
81		1.68	0.87			2.602	0.96			2.065	0.84			2.134	0.96			2.026	0.93
82		1.723	0.87			2.657	0.94			2.083	0.92			2.212	0.92			2.049	0.94
83		1.815	0.79			2.701	0.9			2.129	0.91			2.223	0.92			2.05	0.93
84		1.862	0.84			2.786	0.97			2.291	0.92			2.298	0.95			2.121	0.87
85		1.884	0.84			2.833	0.95			2.317	0.88			2.318	0.93			2.131	0.92
86		2.041	0.76			2.981	0.96			2.327	0.92			2.514	0.92			2.136	0.86
87		2.099	0.8			3.122	0.97			2.372	0.96			2.538	0.94			2.208	0.91
88		2.117	0.85			3.218	0.98			2.401	0.95			2.763	0.95			2.263	0.92
89		2.123	0.8			3.322	0.98			2.421	0.91			2.921	0.94			2.436	0.9
90		2.132	0.72			3.326	0.97			2.439	0.9			3.155	0.96			2.515	0.93
91		2.233	0.86			3.538	0.99			2.472	0.95			3.215	0.97			2.632	0.95
92		2.358	0.78			3.542	0.97			2.624	0.97			3.329	0.97			2.705	0.96
93		2.452	0.8			3.809	0.97			2.781	0.98			3.342	0.98			3.225	0.93
94		2.886	0.79			3.814	0.98			3.17	0.95			3.442	0.96			3.227	0.9
95		2.925	0.72			4.045	0.99			3.216	0.96			3.548	0.97			3.476	0.92
96		3.051	0.76			4.109	0.97			3.483	0.97			3.761	0.96			3.518	0.97
97		3.063	0.74			4.242	1			3.813	0.97			4.062	0.97			3.555	0.94
98		3.112	0.83			4.323	0.99			4.082	0.96			4.363	0.97			4.132	0.96
99		3.191	0.85			5.147	1			4.265	0.97			4.419	0.98			4.143	0.95
100		3.294	0.88			5.312	0.99			4.322	0.96			4.713	0.98			4.389	0.98

## Sheet: Fig6
AchE	Con	Dia	D-Art	D-Met	D-Com
	15.218	2.421	11.79	11.942	16.631
	11.869	6.134	10.089	9.06	12.844
	16.804	6.749	9.617	9.541	12.832
	15.104	5.602	8.547	6.297	13.11
	13.88	3.269	7.026	8.435	11.257
BDNF(pg/ml)	Con	Dia	D-Art	D-Met	D-Com
	200.08	76.64	123.75	105.07	167.96
	213.87	81.6	138.04	118.68	154.73
	254.06	84.14	128.53	131.23	190.14
	252.99	92.25	133.78	144.52	192.14
	245.73	108.19	142.63	111.53	186.89

## Sheet: Fig7
p-akt/AKT	Con	Dia	D-Art	D-Met	D-Com		P-PI3K/PI3K	Con	Dia	D-Art	D-Met	D-Com
	0.95	0.22	0.48	0.57	0.81			1.01	0.08	0.38	0.64	1.08
	1.08	0.28	0.72	0.42	0.89			0.92	0.25	0.54	0.39	1.13
	1.22	0.12	0.53	0.58	1.04			1.14	0.16	0.42	0.52	1.19

## Sheet: fig8
TUNEL + cells/ field	Con	Dia	D-Art	D-Met	D-Com
	50	242	85	145	63
	62	253	95	120	44
	36	275	62	135	43
	52	217	96	169	58
	28	251	109	124	75
Bax/ β-actin	Con	Dia	D-Art	D-Met	D-Com		Bcl-2/β-actin	Con	Dia	D-Art	D-Met	D-Com
	0.76	1.6	0.72	0.74	1.15			1.08	0.25	0.56	0.74	1.06
	1.07	1.31	0.83	0.64	0.92			1.12	0.39	0.71	0.6	0.89
	1.17	1.9	0.95	0.79	0.89			0.98	0.37	0.69	0.68	0.83
Caspase3/β-actin	Con	Dia	D-Art	D-Met	D-Com
	0.83	1.85	0.75	1.3	0.85
	0.86	2.03	0.44	0.86	0.55
	1.31	1.74	0.56	0.73	0.61
LC3II/LC3I	Con	Dia	D-Art	D-Met	D-Com		P62/β-actin	Con	Dia	D-Art	D-Met	D-Com
	1.29	1.49	1.63	1.91	1.05			1.1	0.46	1.03	1.11	1.13
	0.81	2.16	1.98	1.82	1			0.89	0.64	1.24	1.06	0.92
	0.91	1.71	1.57	1.73	0.85			1.01	0.59	0.96	0.95	0.88
